# Supplementary material for: Prognostic Significance of MRE11 Overexpression in Colorectal Cancer Patients
Source: Cancers (Basel). 2023 Apr 24;15(9):2438. doi: 10.3390/cancers15092438 (PMC10177562; doi:10.3390/cancers15092438)
Supplement: Supplementary file 1 [file cancers-15-02438-s001.zip]

Archive with 1 entries (1 files):
- cancers-2317478-supplementary.pdf
